# Supplementary material for: Angiopoietin-2 and the Vascular Endothelial Growth Factor Promote Migration and Invasion in Hepatocellular Carcinoma- and Intrahepatic Cholangiocarcinoma-Derived Spheroids
Source: Biomedicines. 2023 Dec 30;12(1):87. doi: 10.3390/biomedicines12010087 (PMC10813100; doi:10.3390/biomedicines12010087)
Supplement: Supplementary file 1 [file biomedicines-12-00087-s001.zip]

Archive with 1 entries (1 files):
- biomedicines-2778950-supplementary-updated.pdf
